# Supplementary material for: Development, Optimization, and Validation of a Quantitative PCR Assay for Borrelia burgdorferi Detection in Tick, Wildlife, and Human Samples
Source: Pathogens. 2024 Nov 23;13(12):1034. doi: 10.3390/pathogens13121034 (PMC11679815; doi:10.3390/pathogens13121034)
Supplement: Supplementary file 1 [file pathogens-13-01034-s001.zip]

Archive with 1 entries (1 files):
- pathogens-3281329-supplementary.pdf
